# Supplementary material for: Water Extract of Capsella bursa-pastoris Mitigates Doxorubicin-Induced Cardiotoxicity by Upregulating Antioxidant Enzymes
Source: Int J Mol Sci. 2023 Nov 2;24(21):15912. doi: 10.3390/ijms242115912 (PMC10648471; doi:10.3390/ijms242115912)
Supplement: Supplementary file 1 [file ijms-24-15912-s001.zip]

Archive with 1 entries (1 files):
- ijms-2656598-supplementary.pdf
